# Supplementary material for: Comparison of the siRNA and mRNA Carrying Capacity of Quaternary Ammonium β-Cyclodextrin Polymer and Polyethylenimine
Source: Pharmaceutics. 2026 Jun 10;18(6):713. doi: 10.3390/pharmaceutics18060713 (PMC13307255; doi:10.3390/pharmaceutics18060713)
Supplement: Supplementary file 1 [file pharmaceutics-18-00713-s001.zip]

Archive with 9 entries (9 files):
- Supplementary Figure S1._QABCDPS polyplex 30 min.tif
- Supplementary Figure S2._QABCDPS polyplex 24 h.tif
- Supplementary Figure S3._PEI polyplex 30 min.tif
- Supplementary Figure S4._FITC-dextrane and QABCDPS endocytosis.tif
- Supplementary Figure S5._Endosomal escape.tif
- Supplementary Figure S6._QABCDPS polyplex histograms.tif
- Supplementary Figure S7._PEI polyplex histograms.tif
- Supplementary Table S1.pdf
- Supplementary Table S2..pdf
